# Supplementary material for: Assay for Evaluating the Abundance of Vibrio cholerae and Its O1 Serogroup Subpopulation from Water without DNA Extraction
Source: Pathogens. 2022 Mar 16;11(3):363. doi: 10.3390/pathogens11030363 (PMC8953119; doi:10.3390/pathogens11030363)
Supplement: Supplementary file 1 [file pathogens-11-00363-s001.zip]

Archive with 1 entries (1 files):
- pathogens-1617079-supplementary.pdf
